# Supplementary material for: A Narrative Review of Neuroimaging Studies in Acupuncture for Migraine
Source: Pain Res Manag. 2021 Nov 10;2021:9460695. doi: 10.1155/2021/9460695 (PMC8598357; doi:10.1155/2021/9460695)
Supplement: Supplementary Materials — Supplementary Table 1. Full search strategy for each of the electronic databases queried. Supplementary Table 2. The basic information of the included studies. Supplementary Table 3. The study design of the included studies. Supplementary Table 4. The neuroimage information of the included studies. Supplementary Figure 1. The flow diagram of the literature search and screening process. Supplementary Figure 2. The basic information of the included studies. A. The annual distribution of included studies. B. The institution distribution of included studies. [file 9460695.f1.zip]

Archive with 6 entries (6 files):
- Revised_Supplementary Table_1_search_strategy.docx
- Revised_Supplementary Table_2_basic_information_reference.docx
- Revised_Supplementary Table_3_study_design_reference.docx
- Revised_Supplementary Table_4_scanning_information_reference.docx
- Revised_Supplementary_Figure1.pptx
- Revised_Supplementary_Figure2.pptx
